# Supplementary material for: CircZDBF2 up-regulates RNF145 by ceRNA model and recruits CEBPB to accelerate oral squamous cell carcinoma progression via NFκB signaling pathway
Source: J Transl Med. 2022 Apr 1;20:148. doi: 10.1186/s12967-022-03347-1 (PMC8973790; doi:10.1186/s12967-022-03347-1)
Supplement: Supplementary file 8 — Additional file 8: Table S1. Primer sequences for indicated genes tested by qRT-PCR. [file 12967_2022_3347_MOESM8_ESM.xlsx]

## Sheet: Sheet1
Supplementary Table 1 Related sequences
Name	Primer Sequences used for qPCR (5'>3')
circZDBF2-forward (F)	TCAGCACAGGAGTTTGACCAG
circZDBF2-reverse (R)	TGAATACTCAAGCTGGAGCAGAA
ZDBF2-F	ACCTGACCTTTTCTGCTCCAG
ZDBF2-R	GCACACGGCAATAACTGCAA
RNF145-F	CTCCACAGGGGTTTGAGTGC
RNF145-R	TTGAAGGGCTGATCCTGTCC
SAMD4A-F	GGACAAAAGCATGGGGTGTG
SAMD4A-R	GCCAGGCTGGAACATTTGTA
ATP2B4-F	AAGGCGACAGAACATGGGTC
ATP2B4-R	TCGTGGCAACTCCTCCTCTA
CEBPB-F	TTTGTCCAAACCAACCGCAC
CEBPB-R	GCATCAACTTCGAAACCGGC
miR-362-5p-F	GCCGAGAATCCTTGGAACT
miR-362-5p-R	CTCAACTGGTGTCGTGGAGTC
miR-500b-5p-F	GCCGAGAATCCTTGCTACC
miR-500b-5p-R	CTCAACTGGTGTCGTGGAGTC
GAPDH-F	CTCTGCTCCTCCTGTTCGAC
GAPDH-R	GCGCCCAATACGACCAAATC
U6-F	CTCGCTTCGGCAGCACA
U6-R	AACGCTTCACGAATTTGCGT
RT primer (miR-362-5p)	CTCAACTGGTGTCGTGGAGTCGGCAATTCAGTTGAGCACTCAC
RT primer (miR-500b-5p)	CTCAACTGGTGTCGTGGAGTCGGCAATTCAGTTGAGCACCCAG
